# Supplementary material for: Trends in prevalence of anaemia among people living with HIV in the UK: 20 cross‐sectional analyses using population‐based electronic primary healthcare records
Source: HIV Med. 2025 May 21;26(8):1199–210. doi: 10.1111/hiv.70044 (PMC12315084; doi:10.1111/hiv.70044)
Supplement: Supplementary file 1 — Data S1. Supporting Information. [file HIV-26-1199-s001.xlsx]

## Sheet: A - Clinical Codes
Condition	MEDICAL DESCRIPTION	MEDICAL_CODE_ID	READ_CODE	SNOMED_CT_CODE
HIV	Acquired immune deficiency syndrome	104000000	A788.00	62479008
HIV	Asymptomatic human immunodeficiency virus	152000000	A788100	91947003
HIV	Infection
HIV	HIV positive	258000000	43C3.11	166000000
HIV	AIDS - First Presentation	474000000000000		474000000000000
HIV	Asymptomatic HIV Infection - Subsequent Presentation	497000000000000		497000000000000
HIV	HIV infection	854000000000000		854000000000000
HIV	[RFC] HIV/AIDS	907000000000000		907000000000000
HIV	[RFC] AIDS/HIV	909000000000000		909000000000000
HIV	AIDS carrier	925000000000000		925000000000000
HIV	H/O: HIV	1570000000000000		1570000000000000
HIV	[SHHAPT] New HIV diagnosis	1760000000000000		1760000000000000
HIV	[SHHAPT] New HIV diagnosis – acute	1760000000000000		1760000000000000
HIV	[SHHAPT] New HIV diagnosis – late	1760000000000000		1760000000000000
HIV	Human immunodeficiency virus type 1 subtype identification	1920000000000000	4J3P.00	1010000000000000
HIV	AIDS carrier	264000000	65QA.00	699000000
HIV	Human immunodeficiency virus with other clinical findings	287000000	A788y00	86406008
HIV	Acquired human immunodeficiency virus infection syndrome NOS	287000000	A788z00	86406008
HIV	Human immunodef virus resulting in other disease	287000000	A789.00	81000000000
HIV	HIV disease resulting in cytomegaloviral disease	287000000	A789100	81000000000
HIV	[X]Human immunodeficiency virus disease	288000000	AyuC.00	86406008
HIV	[X]HIV disease resulting in other viral infections	288000000	AyuC100	187000000
HIV	[X]HIV disease resulting in other mycoses	288000000	AyuC200	86406008
HIV	[X]HIV disease resulting in other non-Hodgkin's lymphoma	288000000	AyuC600	443000000
HIV	[X]HIV disease resulting in other malignant neoplasms	288000000	AyuC800	714000000
HIV	[X]HIV disease resulting in other specified conditions	288000000	AyuCC00	86406008
HIV	[X]Unspecified human immunodeficiency virus [HIV] disease	288000000	AyuCD00	86406008
HIV	[D]Laboratory evidence of human immunodeficiency virus [HIV]	318000000	R109.00	166000000
HIV	Acute human immunodeficiency virus infection	366000000	A788000	112000000
HIV	HIV 1 nucleic acid detection	1790000000	43j7.00	1010000000000000
HIV	[X]HIV dis reslt/oth mal neopl/lymph,h'matopoetc+reltd tissu	389000000000000	AyuC700	86406008
HIV	[X]HIV disease resulting/other infectious+parasitic diseases	389000000000000	AyuC400	187000000
HIV	HIV dis resulting oth types of non-Hodgkin's lymphoma	826000000000000	A789700	443000000
HIV	HIV disease resulting in Pneumocystis carinii pneumonia	826000000000000	A789300	420000000
HIV	HIV disease resulting in unspecified malignant neoplasm	826000000000000	A788W00	86406008
HIV	HIV disease resulting/unspcf infectious+parasitic disease	826000000000000	A788X00	187000000
HIV	Human immunodeficiency virus with constitutional disease	829000000000000	A788300	187000000
HIV	Human immunodeficiency virus with secondary infection	829000000000000	A788500	187000000
HIV	HIV disease resulting in Pneumocystis jirovecii pneumonia	1810000000000000	A789311	420000000
HIV	[X]HIV disease resulting in other non-Hodgkin lymphoma	1820000000000000	AyuC611	443000000
HIV	Human immunodeficiency virus with secondary cancers	287000000	A788600	714000000
HIV	HIV disease resulting in mycobacterial infection	287000000	A789000	421000000
HIV	HIV disease resulting in multiple infections	287000000	A789400	187000000
HIV	[X]HIV disease result/haematological+immunologic abnorms,NEC	389000000000000	AyuCB00	943000000000000
HIV	[X]HIV disease resulting in multiple diseases CE	389000000000000	AyuCA00	86406008
HIV	HIV disease result/haematological+immunologic abnorms,NEC	826000000000000	A788U00	943000000000000
HIV	HIV disease resulting in multiple diseases CE	826000000000000	A788V00	86406008
HIV	Dementia associated with AIDS	6970000000000000		422000000
HIV	Kaposi sarcoma associated with AIDS	6960000000000000		421000000
HIV	Pneumonia associated with acquired immunodeficiency syndrome	6980000000000000		422000000
HIV	Acute human immunodeficiency virus infection	4200000000000000		112000000
HIV	Acute human immunodeficiency virus seroconversion illness	4200000000000000		112000000
HIV	Human immunodeficiency virus infection with neurological disease	4740000000000000		187000000
HIV	ADC - Acquired immune deficiency syndrome dementia complex	6970000000000000		422000000
HIV	Human immunodeficiency virus (HIV) positive	4600000000000000		166000000
HIV	Burkitt's lymphoma co-occurrent with human immunodeficiency virus infection	7710000000000000		714000000
HIV	Pneumocystosis associated with acquired immunodeficiency syndrome	6950000000000000		420000000
HIV	Human immunodeficiency virus infection wasting syndrome	6980000000000000		422000000
HIV	Human immunodeficiency virus (HIV) carrier	7520000000000000		699000000
HIV	HIV disease resulting in mycobacterial infection	1.2e+16		88415009
HIV	Cachexia associated with acquired immunodeficiency syndrome	6980000000000000		422000000
HIV	Acquired immune deficiency syndrome dementia complex	6970000000000000		422000000
HIV	AIDS	3520000000000000		62479008
HIV	HIV - Human immunodeficiency virus infection constitutional disease	4740000000000000		187000000
HIV	Kaposi's sarcoma associated with acquired immunodeficiency syndrome	6960000000000000		421000000
HIV	Cachexia associated with AIDS	6980000000000000		422000000
HIV	[V]Asymptomatic human immunodeficiency virus infection status	1.25e+16		428000000000000
HIV	HIV disease resulting in Kaposi sarcoma	1810000000000000	A789511	421000000
HIV	HIV disease complicating pregnancy childbirth puerperium	1820000000000000	L179.00	199000000
HIV	[V]Asymptomatic human immunodeficency virus infection status	337000000000000	ZV01A00	428000000000000
HIV	Aids +viral/chlamydial dis.NOS	879000000000000	A78..99	544000000000000
HIV	Human immunodeficiency virus with neurological disease	287000000	A788400	187000000
HIV	HIV disease resulting in other types of non-Hodgkin lymphoma	1810000000000000	A789711	443000000
HIV	HIV disease resulting in Burkitt lymphoma	2170000000000000	A789611	714000000
HIV	Pneumonia associated with AIDS	6980000000000000		422000000
HIV	AIDS - Acquired immunodeficiency syndrome	3520000000000000		62479008
HIV	Acquired immunodeficiency syndrome	3520000000000000		62479008
HIV	Dementia associated with acquired immunodeficiency syndrome	6970000000000000		422000000
HIV	AIDS - Acquired immune deficiency syndrome dementia complex	6970000000000000		422000000
HIV	Human immunodeficiency virus with secondary cancers	1.2e+16		363000000
HIV	Mycobacteriosis associated with acquired immunodeficiency syndrome	6960000000000000		421000000
HIV	Human immunodeficiency virus infection with persistent generalized lymphadenopathy	4060000000000000		95892003
HIV	Acquired immune deficiency syndrome-related dementia	6970000000000000		422000000
HIV	HIV disease resulting in candidiasis	287000000	A789200	81000000000
HIV	[X]HIV disease resulting in unspecified malignant neoplasm	288000000	AyuC900	86406008
HIV	[SHHAPT] New HIV diagnosis - acute - diagnosed prev. elsewhere	1760000000000000		1760000000000000
HIV	Asymptomatic HIV Infection - First Presentation	497000000000000		497000000000000
HIV	HIV disease resulting in wasting syndrome	2620000000	A789A00	422000000
HIV	[X]Dementia in human immunodef virus [HIV] disease	377000000000000	Eu02400	422000000
HIV	HIV dis reslt/oth mal neopl/lymph,h'matopoetc+reltd tissu	826000000000000	A789X00	86406008
HIV	HIV disease resulting in Kaposi's sarcoma	826000000000000	A789500	421000000
HIV	[X]HIV disease resulting in multiple infections	389000000000000	AyuC300	187000000
HIV	Human immunodeficiency virus positive	4600000000000000		166000000
HIV	HIV - Human immunodeficiency virus infection wasting syndrome	6980000000000000		422000000
HIV	Immunodeficiency due to human immunodeficiency virus infection	3520000000000000		62479008
HIV	HIV - Human immunodeficiency virus infection	3900000000000000		86406008
HIV	Asymptomatic HIV infection	3990000000000000		91947003
HIV	HIV disease resulting in Burkitt's lymphoma	287000000	A789600	714000000
HIV	[X]HIV disease resulting in other bacterial infections	288000000	AyuC000	86406008
HIV	[SHHAPT] HIV positive	1760000000000000		1760000000000000
HIV	[SHHAPT] New HIV diagnosis - diagnosed previously elsewhere	1760000000000000		1760000000000000
HIV	[SHHAPT] New HIV diagnosis - late - diagnosed prev. elsewhere	1760000000000000		1760000000000000
HIV	HIV (human immunodeficiency virus) disease resulting in haematological and immunological abnormalities	8340000000000000		943000000000000
HIV	HIV Infection With Symptoms, Not AIDS - First Presentation	826000000000000		826000000000000
HIV	HIV Infection With Symptoms, Not AIDS - Subsequent Presentation	826000000000000		826000000000000
HIV	AIDS - Subsequent Presentation	474000000000000		474000000000000
HIV	Human immunodeficiency virus infection	143000000	A788.11	86406008
HIV	[X]HIV disease resulting/unspcf infectious+parasitic disease	389000000000000	AyuC500	187000000
HIV	HIV disease resulting in multiple malignant neoplasms	287000000	A789800	714000000
HIV	HIV infection with persistent generalised lymphadenopathy	826000000000000	A788200	95892003
HIV	Acquired immune deficiency syndrome (AIDS)	3520000000000000		62479008
HIV	HIV infection	3900000000000000		86406008
HIV	Exposure to Human immunodeficiency virus	7290000000000000		444000000
HIV	Human immunodeficiency virus infection constitutional disease	4740000000000000		187000000
HIV	Mycobacteriosis associated with AIDS	6960000000000000		421000000
HIV	HIV disease resulting in lymphoid interstitial pneumonitis	287000000	A789900	422000000
Anaemia	H/O: anaemia - iron deficient	251611012	1451	161456009
Anaemia	H/O: haemolytic anaemia	251615015	1453	161458005
Anaemia	O/E - clinically anaemic	255522013	2C23.00	164142002
Anaemia	Ferritin level low	257523016	42R4100	165626000
Anaemia	B12 injections - at surgery	264785015	66E5.00	170823005
Anaemia	Chlorotic anaemia	293884012	D00z100	87522002
Anaemia	Combined B12 and folate deficiency anaemia	293948018	D013000	191154007
Anaemia	Primary cold-type haemolytic anaemia	294093015	D110000	191210005
Anaemia	Primary warm-type haemolytic anaemia	294094014	D110100	191211009
Anaemia	Secondary cold-type haemolytic anaemia	294097019	D110200	191212002
Anaemia	Secondary warm-type haemolytic anaemia	294098012	D110300	191213007
Anaemia	Non-autoimmune haemolytic anaemia	294105019	D111.00	191216004
Anaemia	Mechanical haemolytic anaemia	294106018	D111000	191217008
Anaemia	Radiation aplastic anaemia	294201016	D201311	191247005
Anaemia	Aplastic anaemia due to radiation	294202011	D201300	191247005
Anaemia	Aplastic anaemia due to toxic cause	294203018	D201400	191248000
Anaemia	Transient hypoplastic anaemia	294211011	D201700	191251007
Anaemia	Secondary sideroblastic anaemia due to disease	294232015	D210300	191261000
Anaemia	Secondary sideroblastic anaemia due to drugs and toxins	294235018	D210400	191262007
Anaemia	Anaemia in neoplastic disease	294245016	D212.00	191265009
Anaemia	Chronic anaemia	294251014	D214.00	191268006
Anaemia	Refractory anaemia	344913019	D213.00	109996008
Anaemia	Megaloblastic anaemia due to dietary causes	351101015	D012112	234358000
Anaemia	Vegan's anaemia	351104011	D011013	234360003
Anaemia	Congenital deficiency of intrinsic factor	351106013	D010.13	234361004
Anaemia	Biermer's congenital pernicious anaemia	351107016	D010.12	234362006
Anaemia	Pure red cell aplasia, acquired	351127015	D201z11	234370001
Anaemia	Deficiency anaemias	399193019	D0...00	267513007
Anaemia	Vitamin B12 deficiency anaemia due to dietary causes	399201018	D011000	267517008
Anaemia	Constitutional aplastic anaemia with malformation	399217012	D200200	267524009
Anaemia	Acute posthaemorrhagic anaemia	399228011	D211.00	267530009
Anaemia	Pancytopenia-dysmelia	411515013	D200211	275523003
Anaemia	H/O: anaemia	411530016	145..11	275538002
Anaemia	Aplastic anaemia	448863016	D20..00	306058006
Anaemia	Anaemia secondary to renal failure	454255014	D215.00	310647000
Anaemia	Thalassaemia	492446019	D104.00	40108008
Anaemia	Sideroblastic anaemia	493120017	D210.00	41841004
Anaemia	Microcytic hypochromic anaemia	493975011	D00y100	44666001
Anaemia	Red cell hypoplasia	495763010	D201z12	50715003
Anaemia	Microangiopathic haemolytic anaemia	495896017	D111100	51071000
Anaemia	Megaloblastic anaemia	496576014	D01..11	53165003
Anaemia	[M] Refractory anaemia with sideroblasts	1216006019	BBmA.00	128846006
Anaemia	Refractory anaemia with sideroblasts	2535668013	B937100	109998009
Anaemia	Hypoplastic haemolytic and renal anaemia drugs Band 2	351261000000114	7Q09100	221241000000101
Anaemia	[X]Refractory anaemia, unspecified	292273018	ByuHC00	109996008
Anaemia	[X]Megaloblastic anaemia NOS	293977017	D01z000	53165003
Anaemia	Autoimmune haemolytic anaemia NOS	294102016	D110z00	413603009
Anaemia	Infective haemolytic anaemia	294111016	D111500	38689004
Anaemia	Non-autoimmune haemolytic anaemia NOS	294115013	D111z00	191216004
Anaemia	Haemolytic anaemias NOS	294145011	D1z..00	61261009
Anaemia	Other specified constitutional aplastic anaemia	294179012	D200y00	267525005
Anaemia	Constitutional aplastic anaemia NOS	294182019	D200z00	267525005
Anaemia	Sideroblastic anaemia NOS	294236017	D210z00	41841004
Anaemia	Other specified other anaemia	294275014	D21yy00	271737000
Anaemia	[X]Other iron deficiency anaemias	294567019	Dyu0000	87522002
Anaemia	[X]Other vitamin B12 deficiency anaemias	294571016	Dyu0200	49472006
Anaemia	[X]Other folate deficiency anaemias	294572011	Dyu0300	85649008
Anaemia	[X]Haemolytic anaemias	294582012	Dyu1.00	61261009
Anaemia	[X]Other specified aplastic anaemias	294602015	Dyu2100	306058006
Anaemia	Megaloblastic anaemia NOS	351100019	D01z.11	53165003
Anaemia	Imerslund's syndrome	351117014	D011012	234363001
Anaemia	Paroxysmal haemoglobinuria NOS	351136016	D112z13	191222008
Anaemia	Other deficiency anaemias	399196010	D01..00	267513007
Anaemia	Other vitamin B12 deficiency anaemias	399198011	D011.00	49472006
Anaemia	Other deficiency anaemias NOS	399205010	D01z.00	267513007
Anaemia	Thalassaemia major NEC	399206011	D104000	75451007
Anaemia	Acquired aplastic anaemia NOS	399225014	D201z00	55907008
Anaemia	Asiderotic anaemia	507619019	D0...11	87522002
Anaemia	Sideropenic anaemia	507621012	D0...12	87522002
Anaemia	Congenital hypoplastic anaemia	508244016	D200000	28975000
Anaemia	Vit B12 defic anaemia due to malabsorption with proteinuria	62031000006117	D011100	191142007
Anaemia	Toxic aplastic anaemia	98611000006117	D201411	191248000
Anaemia	Thalassaemia major - Cooley's anaemia	110881000006115	D104011	26682008
Anaemia	Sickle-cell anaemia	141181000006110	D106.00	127040003
Anaemia	Sickle-cell anaemia with crisis	141211000006114	D106200	417425009
Anaemia	Secondary red cell hypoplasia NEC	152091000006116	D201z13	50715003
Anaemia	Refractory anaemia with excess of blasts with transformation	179151000006119	B937300	110000005
Anaemia	Addison's anaemia	223491000000112	D010.11	84027009
Anaemia	Imerslund - Grasbeck syndrome	223501000000118	D011011	234363001
Anaemia	Kelly - Paterson syndrome	281961000006111	D00y.11	80126007
Anaemia	[M]Refractory anaemia+excess of blasts with transformation	315831000006119	BBmB.00	128848007
Anaemia	[X]Anaem(nonmegaloblast)assoc+oth specfd nutrition deficiens	363101000006116	Dyu0500	52565000
Anaemia	Autoimmune haemolytic anaemias	500191000006115	D110.00	413603009
Anaemia	Beta major thalassaemia	510091000006118	D104700	26682008
Anaemia	Coombs positive haemolysis	594781000006111	D110.11	413603009
Anaemia	Myelodysplasia	683051000006114	B937W11	109995007
Anaemia	Myelodysplastic syndrome, unspecified	683071000006116	B937W00	109995007
Anaemia	Microcytic - hypochromic anaemia	703501000006114	D00..12	44666001
Anaemia	Mediterranean anaemia	711521000006117	D104.12	40108008
Anaemia	Mediterranean anaemia	711531000006119	D104z11	40108008
Anaemia	Iron deficiency anaemias	745851000006117	D00..00	87522002
Anaemia	Leptocytosis, hereditary	747991000006111	D104.11	40108008
Anaemia	Folate-deficiency anaemia due to liver disorders	763241000006110	D012400	191150003
Anaemia	Folate-deficiency anaemia due to malabsorption	763251000006112	D012300	191149003
Anaemia	Folate-deficiency anaemia NOS	763261000006114	D012z00	85649008
Anaemia	Folate-deficiency anaemia, drug induced	763271000006119	D012200	191148006
Anaemia	Hypoplastic anaemia due to drug or chemical substance	787861000006116	D201111	267527002
Anaemia	Hypochromic - microcytic anaemia	789001000006115	D00..11	44666001
Anaemia	Refractory anaemia with ring sideroblasts	1815761000006115	B937700	109998009
Anaemia	[X]Anaemia in other chronic diseases classified elsewhere	294603013	Dyu2200	234347009
Anaemia	Other specified iron deficiency anaemia NOS	293877016	D00yz00	87522002
Anaemia	[X]Other dietary vitamin B12 deficiency anaemia	294568012	Dyu0100	267517008
Anaemia	Secondary anaemia NOS	351071018	D21z.11	271737000
Anaemia	Folic acid deficiency anaemia	506651010	D012.11	85649008
Anaemia	Other and unspecified anaemias	38181000006111	D21..00	271737000
Anaemia	Sickle-cell anaemia with no crisis	141251000006110	D106100	416180004
Anaemia	Iron deficiency anaemia due to blood loss	745801000006116	D000.12	413533008
Anaemia	Iron deficiency anaemia due to chronic blood loss	745811000006118	D000.00	413533008
Anaemia	Folate-deficiency anaemia	763221000006115	D012.00	85649008
Anaemia	H/O: Anaemia vit.B12 deficient	251614016	1452	161457000
Anaemia	Other specified megaloblastic anaemia NEC	293946019	D013.00	53165003
Anaemia	Other specified megaloblastic anaemia NEC NOS	293949014	D013z00	53165003
Anaemia	Other specified other nutritional deficiency anaemia	293966011	D01yy00	267513007
Anaemia	Other specified nutritional deficiency anaemia NOS	293969016	D01yz00	267513007
Anaemia	Other specified haemolytic anaemias	294144010	D1y..00	61261009
Anaemia	Aplastic and other anaemias	294148013	D2...00	271737000
Anaemia	Other specified anaemia NOS	294278011	D21yz00	271737000
Anaemia	[X]Other autoimmune haemolytic anaemias	294593014	Dyu1500	413603009
Anaemia	[X]Other nonautoimmune haemolytic anaemias	294595019	Dyu1600	191216004
Anaemia	[X]Other acquired haemolytic anaemias	294596018	Dyu1700	4854004
Anaemia	[X]Other sideroblastic anaemias	294606017	Dyu2300	41841004
Anaemia	Goat's milk anaemia	804971000006111	D012111	15332004
Anaemia	[X]Aplastic and other anaemias	294599013	Dyu2.00	271737000
Anaemia	Protein-deficiency anaemia	293952018	D014.00	85746008
Anaemia	Sickle-cell anaemia of unspecified type	141201000006111	D106000	127040003
Anaemia	Amino-acid deficiency anaemia	479141000006117	D014000	85746008
Anaemia	Macrocytic anaemia of unspecified cause	351097012	D21z.13	83414005
Anaemia	Anaemia unspecified	399230013	D21z.00	271737000
Anaemia	Macrocytic anaemia unspecified cause	731981000006116	D012500	83414005
Anaemia	Other specified iron deficiency anaemia	399195014	D00y.00	87522002
Anaemia	Sickle-cell anaemia NOS	141191000006113	D106z00	127040003
Anaemia	Other specified nutritional deficiency anaemia	293959010	D01y.00	267513007
Anaemia	Other specified non-autoimmune haemolytic anaemia	294112011	D111y00	191216004
Anaemia	Constitutional aplastic anaemia without malformation	590151000006112	D200011	28975000
Anaemia	Hypoplastic haemolytic and renal anaemia drugs Band 1	351241000000113	7Q09000	221231000000105
Anaemia	History of sickle cell anaemia	2816277010	1458	441482006
Anaemia	Aplastic anaemia due to drugs	399223019	D201100	267527002
Anaemia	Folic acid deficiency	293006011	C262000	190633005
Anaemia	Vitamin B12 deficiency	293008012	C262100	190634004
Anaemia	Idiopathic hypochromic anaemia	293885013	D00z200	191136008
Anaemia	Idiopathic aplastic anaemia	294223017	D204.00	191256002
Anaemia	Serum vitamin B12 low	257553011	42T2.00	165645009
Anaemia	Unspecified iron deficiency anaemia	293880015	D00z.00	87522002
Anaemia	Iron deficiency anaemia NOS	293888010	D00zz00	87522002
Anaemia	Aplastic anaemia NOS	294227016	D20z.00	306058006
Anaemia	Secondary red cell aplasia NEC	351126012	D201z14	50715003
Anaemia	Thalassaemia NOS	399209016	D104z00	40108008
Anaemia	Refractory anaemia with excess of blasts	186311000006115	B937200	398623004
Anaemia	Plummer - Vinson syndrome	219431000006113	D00y.12	80126007
Anaemia	Hypoplastic anaemia due to infection	787871000006111	D201211	191246001
Anaemia	Hypoplastic anaemia due to radiation	787881000006114	D201312	191247005
Anaemia	Haemolytic anaemias	813861000006112	D1...00	61261009
Anaemia	Deficiency anaemias NOS	293981017	D0z..00	267513007
Anaemia	Other anaemias NOS	294291012	D2z..00	271737000
Anaemia	[X]Other megaloblastic anaemias, not elsewhere classified	294575013	Dyu0400	53165003
Anaemia	Acquired aplastic anaemia	497451015	D201.00	55907008
Anaemia	Achlorhydric anaemia	504528016	D00z000	80875006
Anaemia	H/O: blood disorder	397826011	145..00	266992002
Anaemia	Anaemia in ovarian carcinoma	451077018	D212000	307726001
Anaemia	Normocytic anaemia due to aplasia	351070017	D201.11	234343008
Anaemia	Normocytic anaemia due to chronic blood loss	351092018	D000.11	234352004
Anaemia	Refractory anaemia without sideroblasts, so stated	291252015	B937000	189509003
Anaemia	Aplastic anaemia due to chronic disease	294190019	D201000	191244003
Anaemia	Aplastic anaemia due to infection	294198014	D201200	191246001
Anaemia	Acquired haemolytic anaemia with haemoglobinuria NEC	351137013	D112z12	191222008
Anaemia	Vitamin B12 deficiency anaemia	62261000006118	D011.11	49472006
Anaemia	Acquired haemolytic anaemias	454071000006113	D11..00	4854004
Anaemia	Folate-deficiency anaemia due to dietary causes	763231000006117	D012100	267518003
Anaemia	Hypoplastic anaemia due to toxic cause	787891000006112	D201412	191248000
Anaemia	Other specified anaemias	294290013	D2y..00	271737000
Anaemia	H/O: anaemia NOS	251617011	1454	275538002
Anaemia	Other vitamin B12 deficiency anaemia NOS	293924010	D011z00	49472006
Anaemia	Other specified deficiency anaemias	293978010	D0y..00	267513007
Anaemia	[X]Nutritional anaemias	294564014	Dyu0.00	66612000
Anaemia	[X]Vitamin B12 deficiency anaemia, unspecified	294579019	Dyu0600	49472006
Anaemia	Drug-induced haemolytic anaemia	504771011	D111400	81711008
Anaemia	Pernicious anaemia	505888017	D010.00	84027009
Anaemia	Acquired sideroblastic anaemia	508873014	D210100	90175006
Anaemia	[M] Refractory anaemia with excess of blasts	1216009014	BBmL.00	128847002
Anaemia	Normocytic anaemia following acute bleed	445119014	D211.11	303060002
Anaemia	Drug-induced autoimmune haemolytic anaemia	453221019	D110400	309742004
Anaemia	Iron deficiency anaemia due to dietary causes	293864013	D001.00	191128004
Anaemia	Toxic haemolytic anaemia	294109013	D111200	191218003
Anaemia	Normocytic anaemia due to unspecified cause	351067016	D21z.12	300980002
Anaemia	Haemoglobinuria due to haemolysis from external cause NOS	399210014	D112z00	191222008
Anaemia	Anaemia secondary to chronic renal failure	480871000006117	D215000	49708008
Anaemia	Protein-deficiency anaemia NOS	293956015	D014z00	85746008
Anaemia	[X]Other specified anaemias	294607014	Dyu2400	271737000
Anaemia	Cold haemoglobinuria	571901000006110	D112z11	127057004

## Sheet: B - Primary outcome
Year	Number PLWH	Number PLWH with anaemia	Prevalence of anaemia (%)	L95%CI	U95%CI	Adjusted Prevalence	L95%CI	U95%CI
2002	3217	125	3.89	3.24	4.61	4.89	4.72	5.06
2003	4044	155	3.83	3.26	4.47	4.99	4.85	5.14
2004	4989	199	3.99	3.46	4.57	5.18	5.05	5.32
2005	5924	249	4.2	3.71	4.75	5.44	5.33	5.56
2006	6941	315	4.54	4.06	5.05	5.64	5.52	5.76
2007	7995	373	4.67	4.21	5.15	5.85	5.74	5.97
2008	9001	440	4.89	4.45	5.35	6.1	6	6.2
2009	10082	515	5.11	4.49	5.56	6.29	6.18	6.4
2010	11226	597	5.32	4.91	5.75	6.4	6.3	6.5
2011	12268	678	5.53	5.13	5.95	6.56	6.46	6.66
2012	13413	753	5.61	5.23	6.02	6.64	6.54	6.74
2013	14510	869	5.99	5.61	6.39	6.68	6.58	6.77
2014	15415	950	6.16	5.79	6.55	6.7	6.61	6.79
2015	16423	1042	6.34	5.98	6.73	6.73	6.65	6.82
2016	17405	1132	6.5	6.14	6.88	6.79	6.71	6.88
2017	18294	1265	6.91	6.55	7.29	6.87	6.79	6.96
2018	19161	1381	7.21	6.85	7.58	6.96	6.88	7.05
2019	19647	1468	7.47	7.11	7.85	7.06	6.98	7.14
2020	19931	1554	7.8	7.43	8.18	7.23	7.14	7.31
2021	19808	1589	8.02	7.65	8.41	7.42	7.33	7.51

## Sheet: C - Age
	<50					>=50					Adjusted <50			Adjusted >=50
Year	Number PLWH	Number PLWH with anaemia	Prevalence of anaemia (%)	L95%CI	U95%CI	Number PLWH	Number PLWH with anaemia	Prevalence of anaemia (%)	L95%CI	U95%CI	Prevalence of anaemia (%)	L95%CI	U95%CI	Prevalence of anaemia (%)	L95%CI	U95%CI
2002	2796	101	3.61	2.95	4.37	421	24	5.7	3.69	8.36	4.44	4.28	4.6	7.83	7.11	8.53
2003	3520	123	3.49	2.91	4.16	524	32	6.11	4.21	8.51	4.56	4.42	4.71	7.87	7.28	8.52
2004	4378	160	3.65	3.12	4.25	611	39	6.38	4.58	8.62	4.8	4.67	4.94	7.94	7.37	8.53
2005	5208	204	3.92	3.41	4.48	716	45	6.28	4.62	8.32	5.01	4.88	5.13	8.28	7.76	8.87
2006	6132	264	4.31	3.81	4.84	809	51	6.3	4.73	8.21	5.31	5.2	5.42	8.12	7.68	8.61
2007	7077	314	4.44	3.97	4.94	918	59	6.43	4.93	8.21	5.5	5.39	5.61	8.56	8.12	9.02
2008	7929	376	4.74	4.28	5.23	1072	64	5.97	4.63	7.56	5.76	5.65	5.86	8.6	8.17	9.02
2009	8821	422	4.78	4.35	5.25	1261	93	7.38	6	8.96	5.9	5.8	6.01	8.99	8.58	9.4
2010	9792	477	4.87	4.45	5.32	1434	120	8.37	6.99	9.92	6.01	5.91	6.11	9.05	8.71	9.46
2011	10611	535	5.04	4.63	5.48	1657	143	8.63	7.32	10.09	6.12	6.03	6.21	9.37	9.01	9.75
2012	11499	595	5.17	4.78	5.6	1914	158	8.25	7.06	9.58	6.17	6.08	6.26	9.43	9.1	9.79
2013	12347	686	5.56	5.16	5.97	2163	183	8.46	7.32	9.71	6.17	6.08	6.26	9.56	9.27	9.89
2014	12961	732	5.65	5.26	6.06	2454	218	8.88	7.79	10.08	6.13	6.05	6.22	9.68	9.39	9.96
2015	13636	789	5.79	5.4	6.19	2787	253	9.08	8.04	10.21	6.11	6.03	6.19	9.76	9.47	10.06
2016	14273	828	5.8	5.42	6.2	3132	304	9.71	8.69	10.8	6.12	6.03	6.21	9.86	9.6	10.13
2017	14799	908	6.14	5.75	6.53	3495	357	10.21	9.23	11.27	6.12	6.04	6.2	10.02	9.77	10.28
2018	15266	974	6.38	5.8	6.78	3895	407	10.45	9.51	11.45	6.12	6.05	6.21	10.24	10	10.48
2019	15416	1020	6.62	6.23	7.02	4231	448	10.59	9.68	11.55	6.16	6.08	6.24	10.34	10.09	10.58
2020	15356	1049	6.83	6.44	7.24	4575	505	11.04	10.14	11.98	6.24	6.16	6.31	10.56	10.33	10.78
2021	15020	1047	6.97	6.57	7.39	4788	542	11.32	10.44	12.25	6.3	6.22	6.38	10.94	10.72	11.18

## Sheet: D - Sex
Year	Males					Females					Adjusted Male			Adjusted Female
	Number PLWH	Number PLWH with anaemia	Prevalence of anaemia (%)	L95%CI	U95%CI	Number PLWH	Number PLWH with anaemia	Prevalence of anaemia (%)	L95%CI	U95%CI	Prevalence of anaemia (%)	L95%CI	U95%CI	Prevalence of anaemia (%)	L95%CI	U95%CI
2002	2374	50	2.11	1.57	2.77	843	75	8.9	7.06	11.02	2.85	2.78	2.92	10.62	10.22	11.05
2003	2883	61	2.12	1.62	2.71	1161	94	8.1	6.59	9.82	2.85	2.79	2.91	10.31	9.98	10.64
2004	3459	77	2.23	1.76	2.77	1530	122	7.97	6.67	9.45	2.9	2.84	2.96	10.35	10.06	10.62
2005	4011	87	2.17	1.74	2.67	1913	162	8.47	7.26	9.81	2.99	2.94	3.05	10.58	10.34	10.82
2006	4566	103	2.26	1.84	2.73	2375	212	8.93	7.81	10.15	3.02	2.98	3.07	10.67	10.46	10.88
2007	5223	132	2.53	2.12	2.99	2772	241	8.69	7.67	9.81	3.11	3.07	3.16	11.01	10.84	11.19
2008	5861	159	2.71	2.31	3.16	3140	281	8.95	7.97	10	3.24	3.2	3.28	11.43	11.24	11.62
2009	6573	185	2.81	2.43	3.24	3509	330	9.4	8.46	10.42	3.36	3.32	3.4	11.77	11.59	11.95
2010	7374	215	2.92	2.54	3.33	3852	382	9.92	8.99	10.9	3.46	3.41	3.5	12.03	11.87	12.2
2011	8046	237	2.95	2.59	3.34	4222	441	10.45	9.54	11.41	3.54	3.5	3.59	12.3	12.14	12.45
2012	8846	257	2.91	2.57	3.28	4567	496	10.86	9.97	11.8	3.61	3.57	3.65	12.51	12.36	12.66
2013	9627	297	3.09	2.75	3.45	4883	572	11.71	10.82	12.65	3.64	3.6	3.68	12.66	12.5	12.82
2014	10352	321	3.1	2.78	3.45	5063	629	12.42	11.53	13.36	3.7	3.66	3.74	12.84	12.68	12.99
2015	11107	365	3.29	2.96	3.63	5316	677	12.74	11.85	13.66	3.72	3.69	3.76	13.01	12.86	13.17
2016	11818	404	3.42	3.1	3.76	5586	728	13.03	12.16	13.94	3.77	3.74	3.81	13.18	13.03	13.32
2017	12507	462	3.69	3.37	4.04	5786	803	13.88	13	14.8	3.84	3.8	3.88	13.41	13.26	13.57
2018	13164	513	3.9	3.57	4.24	5995	868	14.48	13.6	15.4	3.91	3.87	3.95	13.66	13.5	13.82
2019	13496	533	3.95	3.63	4.29	6149	935	15.21	14.32	16.13	3.97	3.93	4	13.83	13.68	14
2020	13631	574	4.21	3.88	4.56	6298	980	15.56	14.67	16.48	4.05	4.01	4.09	14.11	13.96	14.26
2021	13537	594	4.39	4.05	4.75	6269	995	15.87	14.98	16.8	4.16	4.12	4.2	14.47	14.31	14.64

## Sheet: E - Smoking
Year	Never smoked					Current or ex-smoker					Missing			Adjusted never smoked			Adjusted current or ex smoker			Adjusted missing
	Number PLWH	Number PLWH with anaemia	Prevalence of anaemia (%)	L95%CI	U95%CI	Number PLWH	Number PLWH with anaemia	Prevalence of anaemia (%)	L95%CI	U95%CI	Number PLWH	Number PLWH with anaemia	Prevalence of anaemia (%)	Prevalence of anaemia (%)	L95%CI	U95%CI	Prevalence of anaemia (%)	L95%CI	U95%CI	Prevalence of anaemia (%)	L95%CI	U95%CI
2002	595	33	5.55	3.85	7.7	359	8	2.23	0.97	4.34	2263	84	3.71	8.51	7.99	9.05	5.56	5.06	6.01	3.83	3.68	3.99
2003	852	55	6.46	4.9	8.33	435	7	1.61	0.65	3.29	2757	93	3.37	8.5	8.08	8.93	5.5	5.08	5.94	3.82	3.68	3.96
2004	1254	74	5.9	4.66	7.35	606	14	2.31	1.27	3.85	3129	111	3.55	8.49	8.15	8.8	5.34	5.01	5.7	3.83	3.71	3.96
2005	1737	115	6.62	5.5	7.89	830	19	2.29	1.38	3.55	3357	115	3.43	8.6	8.33	8.88	5.31	5.01	5.64	3.84	3.72	3.97
2006	2352	168	7.14	6.13	8.26	1034	26	2.51	1.65	3.66	3555	121	3.4	8.62	8.4	8.86	5.32	5.07	5.57	3.76	3.65	3.86
2007	2963	207	6.99	6.09	7.96	1297	32	2.47	1.69	3.47	3735	134	3.59	8.66	8.47	8.87	5.43	5.19	5.67	3.77	3.67	3.82
2008	3606	245	6.79	5.99	7.67	1579	51	3.23	2.41	4.23	3816	144	3.77	8.75	8.56	8.94	5.54	5.34	5.76	3.82	3.71	3.93
2009	4247	287	6.76	6.02	7.55	1950	86	4.41	3.54	5.42	3885	142	3.66	8.79	8.61	8.98	5.74	5.53	5.95	3.82	3.72	3.93
2010	4912	337	6.86	6.17	7.6	2346	110	4.69	3.87	5.62	3968	150	3.78	8.81	8.64	8.98	5.8	5.6	6	3.77	3.67	3.87
2011	5588	403	7.21	6.55	7.92	2657	121	4.55	3.79	5.42	4023	154	3.83	8.9	8.74	9.05	5.85	5.69	6.03	3.77	3.67	3.88
2012	6252	459	7.34	6.71	8.02	3047	144	4.73	4	5.54	4114	150	3.65	8.84	8.69	9	6	5.84	6.17	3.76	3.67	3.85
2013	6934	545	7.86	7.24	8.52	3390	171	5.04	4.33	5.84	4186	153	3.66	8.75	8.6	8.9	6.04	5.86	6.21	3.75	3.66	3.85
2014	7433	596	8.02	7.41	8.66	3820	196	5.13	4.45	5.88	4162	158	3.8	8.72	8.58	8.85	6	5.83	6.16	3.74	3.66	3.84
2015	7946	654	8.23	7.64	8.86	4219	232	5.5	4.83	6.23	4258	156	3.66	8.72	8.58	8.85	5.99	5.85	6.13	3.75	3.66	3.84
2016	8460	714	8.44	7.86	9.05	4614	257	5.57	4.93	6.27	4331	161	3.72	8.73	8.59	8.87	6.06	5.91	6.19	3.79	3.7	3.88
2017	8932	784	8.78	8.2	9.38	5047	305	6.04	5.4	6.74	4315	176	4.08	8.78	8.64	8.9	6.1	5.96	6.24	3.82	3.73	3.92
2018	9334	846	9.06	8.49	9.66	5593	353	6.31	5.69	6.98	4234	182	4.3	8.85	8.72	8.99	6.16	6.02	6.29	3.84	3.75	3.94
2019	9557	905	9.47	8.89	10.07	5979	383	6.41	5.8	7.06	4111	180	4.38	8.96	8.83	9.1	6.19	6.07	6.31	3.87	3.78	3.96
2020	9722	949	9.76	9.18	10.37	6251	437	6.99	6.37	7.65	3958	168	4.24	9.16	9.02	9.3	6.33	6.2	6.46	3.92	3.82	4.01
2021	9644	951	9.86	9.27	10.47	6352	474	7.46	6.83	8.14	3812	164	4.3	9.34	9.21	9.48	6.56	6.41	6.69	4	3.9	4.11

## Sheet: F - Ethnicity
Year	White					Black					Others					Missing			Adjusted White			Adjusted Black			Adjusted Others			Adjusted missing
	Number PLWH	Number PLWH with anaemia	Prevalence of anaemia (%)	L95%CI	U95%CI	Number PLWH	Number PLWH with anaemia	Prevalence of anaemia (%)	L95%CI	U95%CI	Number PLWH	Number PLWH with anaemia	Prevalence of anaemia (%)	L95%CI	U95%CI	Number PLWH	Number PLWH with anaemia	Prevalence of anaemia (%)	Prevalence of anaemia (%)	L95%CI	U95%CI	Prevalence of anaemia (%)	L95%CI	U95%CI	Prevalence of anaemia (%)	L95%CI	U95%CI	Prevalence of anaemia (%)	L95%CI	U95%CI
2002	1040	33	3.17	2.19	4.43	445	30	6.74	4.59	9.48	120	6	5	1.86	10.57	1612	56	3.47	3.88	3.66	4.13	8.18	7.66	8.68	8.42	7.21	9.76	4.37	4.16	4.6
2003	1293	32	2.63	1.83	3.66	661	52	7.87	5.93	10.19	150	7	4.67	1.9	9.38	1940	62	3.2	3.82	3.62	4.02	8.3	7.89	8.71	8.16	7.22	9.22	4.39	4.18	4.59
2004	1606	42	2.62	1.89	3.52	922	59	6.4	4.91	8.18	200	8	4	1.74	7.73	2261	90	3.98	3.81	3.65	3.97	8.42	8.08	8.76	8.34	7.5	9.27	4.57	4.38	4.76
2005	1963	55	2.8	2.12	3.63	1279	89	6.96	5.63	8.49	272	7	2.57	1.04	5.23	2410	98	4.07	3.85	3.7	4	8.56	8.27	8.84	8.32	7.61	9.16	4.76	4.58	4.94
2006	2352	69	2.93	2.23	3.7	1671	117	7	5.82	8.33	378	21	5.56	3.47	8.37	2540	108	4.25	3.9	3.77	4.04	8.97	8.7	9.23	8.22	7.68	8.76	4.67	4.51	4.84
2007	2921	87	2.98	2.39	3.66	2188	162	7.4	6.34	8.58	512	31	6.05	4.15	8.48	2374	93	3.92	3.95	3.84	4.07	9.15	8.91	9.4	8.37	7.88	8.88	4.61	4.46	4.79
2008	3534	103	2.91	2.39	3.52	2686	202	7.52	6.55	8.58	663	41	6.18	4.47	8.3	2118	94	4.44	4.06	3.95	4.18	9.34	9.12	9.56	8.49	8.03	8.93	4.64	4.48	4.8
2009	4159	134	3.22	2.71	3.8	3187	247	7.75	6.85	8.73	805	53	6.58	4.97	8.52	1931	81	4.19	4.21	4.09	4.32	9.46	9.25	9.67	8.42	7.98	8.81	4.64	4.45	4.84
2010	4862	168	3.46	2.96	4.01	3642	303	8.32	7.44	9.26	947	56	5.91	4.5	7.61	1775	70	3.94	4.32	4.21	4.43	9.51	9.35	9.7	8.53	8.13	8.95	4.56	4.38	4.74
2011	5441	192	3.53	3.05	4.05	4101	353	8.61	7.77	9.51	1092	64	5.86	4.54	7.42	1634	69	4.22	4.37	4.27	4.48	9.7	9.52	9.88	8.66	8.29	9.07	4.52	4.32	4.72
2012	6071	212	3.49	3.04	3.98	4533	394	8.69	7.89	9.55	1225	79	6.45	5.14	7.97	1584	68	4.29	4.41	4.31	4.51	9.82	9.63	10	8.63	8.27	9	4.55	4.35	4.74
2013	6705	250	3.73	3.29	4.21	4833	450	9.31	8.51	10.17	1368	93	6.8	5.51	8.26	1604	76	4.74	4.46	4.37	4.56	9.87	9.72	10.04	8.65	8.32	8.98	4.62	4.42	4.82
2014	7282	270	3.71	3.29	4.17	5012	496	9.9	5.89	8.57	1498	107	7.14	3.76	5.89	1623	77	4.74	4.5	4.41	4.57	9.93	9.77	10.1	8.75	8.41	9.11	4.74	4.52	4.97
2015	7827	301	3.85	3.42	4.3	5261	541	10.28	9.48	11.14	1637	117	7.15	5.95	8.5	1698	83	4.89	4.54	4.46	4.63	10.05	9.89	10.23	8.55	8.24	8.9	4.78	4.56	4.99
2016	8413	334	3.97	3.56	4.41	5502	589	10.71	9.9	11.55	1800	126	7	5.86	8.28	1690	83	4.91	4.57	4.49	4.65	10.19	10.02	10.36	8.62	8.32	8.93	4.86	4.65	5.08
2017	8900	379	4.26	3.85	4.7	5759	651	11.3	10.5	12.15	1962	149	7.59	6.46	8.86	1673	86	5.14	4.66	4.58	4.74	10.3	10.13	10.48	8.57	8.27	8.87	4.79	4.58	5.01
2018	9413	437	4.64	4.23	5.09	5970	698	11.69	10.89	12.53	2103	160	7.61	6.51	8.83	1675	86	5.13	4.76	4.68	4.84	10.4	10.24	10.56	8.7	8.39	8.99	4.85	4.64	5.04
2019	9689	469	4.84	4.42	5.29	6050	739	12.21	11.4	13.07	2221	169	7.61	6.54	8.79	1687	91	5.39	4.88	4.8	4.96	10.51	10.34	10.67	8.77	8.46	9.05	4.92	4.71	5.15
2020	9694	495	5.11	4.68	5.56	6228	777	12.48	11.66	13.32	2351	191	8.12	7.05	9.3	1658	91	5.49	4.99	4.91	5.07	10.69	10.52	10.86	8.88	8.59	9.17	5.01	4.78	5.25
2021	9679	518	5.35	4.91	5.82	6188	779	12.59	11.77	13.44	2403	203	8.45	7.37	9.63	1538	89	5.79	5.09	5.01	5.17	10.99	10.81	11.17	8.99	8.69	9.31	5.29	5.03	5.55

## Sheet: H - BMI
Year	Underweight					Normal Weight					Overweight/obese					Missing			Adjusted underweight			Adjusted normal weight			Adjusted overweight/obese			Adjusted missing
	Number PLWH	Number PLWH with anaemia	Prevalence of anaemia (%)	L95%CI	U95%CI	Number PLWH	Number PLWH with anaemia	Prevalence of anaemia (%)	L95%CI	U95%CI	Number PLWH	Number PLWH with anaemia	Prevalence of anaemia (%)	L95%CI	U95%CI	Number PLWH	Number PLWH with anaemia	Prevalence of anaemia (%)	Prevalence of anaemia (%)	L95%CI	U95%CI	Prevalence of anaemia (%)	L95%CI	U95%CI	Prevalence of anaemia (%)	L95%CI	U95%CI	Prevalence of anaemia (%)	L95%CI	U95%CI
2002	89	7	7.87	3.22	15.54	1176	47	4	2.95	5.28	617	31	3.4	2.12	5.16	1335	50	3.75	6.17	4.79	7.75	5.15	4.88	5.44	6.51	6.06	6.96	3.82	3.62	4.03
2003	96	7	7.29	2.98	14.45	1464	58	3.96	3.02	5.09	829	30	3.62	2.45	5.13	1655	60	3.63	5.92	4.69	7.45	5.21	4.98	5.46	6.6	6.24	6.98	3.93	3.73	4.12
2004	106	6	5.66	2.11	11.91	1799	73	4.06	3.19	5.08	1133	42	3.71	2.68	4.98	1951	78	4	5.8	4.56	7.19	5.39	5.17	5.63	6.84	6.52	7.16	4	3.84	4.17
2005	140	8	5.71	2.5	10.95	2207	98	4.44	3.62	5.38	1436	62	4.32	3.33	5.5	2141	81	3.78	5.62	4.78	6.7	5.47	5.28	5.67	7.21	6.93	7.5	4.21	4.04	4.38
2006	171	9	5.26	2.43	9.76	2633	129	4.9	4.11	5.79	1796	90	5.01	4.05	6.12	2341	87	3.72	5.74	5.07	6.39	5.71	5.53	5.89	7.4	7.16	7.64	4.2	4.06	4.36
2007	206	12	5.83	3.05	9.95	3063	147	4.8	4.07	5.62	2208	123	5.57	4.65	6.61	2518	91	3.61	6.11	5.46	6.78	5.71	5.54	5.88	7.73	7.49	7.97	4.36	4.2	4.51
2008	222	15	6.76	3.83	10.9	3474	167	4.81	4.12	5.57	2688	154	5.73	4.88	6.68	2617	104	3.97	6.22	5.55	7.02	5.82	5.65	5.99	8	7.78	8.22	4.5	4.35	4.66
2009	258	19	7.36	4.49	11.26	3924	187	4.77	4.12	5.48	3171	191	6.02	5.22	6.91	2729	118	4.32	5.92	5.32	6.53	5.97	5.81	6.14	8.14	7.93	8.36	4.64	4.48	4.79
2010	284	20	7.04	4.35	10.67	4346	207	4.76	4.15	5.44	3716	239	6.43	5.66	7.27	2880	131	4.55	5.83	5.33	6.37	6	5.83	6.14	8.21	8.02	8.42	4.71	4.57	4.87
2011	303	20	6.6	4.08	10.01	4762	237	4.98	4.38	5.63	4254	286	6.72	5.99	7.52	2949	135	4.58	5.95	5.43	6.47	6.04	5.89	6.19	8.37	8.18	8.55	4.84	4.68	4.99
2012	329	23	6.99	4.48	10.31	5239	267	5.1	4.52	5.73	4769	323	6.77	6.08	7.52	3076	140	4.55	6.06	5.54	6.63	6.1	5.96	6.24	8.41	8.23	8.58	4.88	4.73	5.03
2013	346	27	7.8	5.21	11.15	5663	307	5.42	4.85	6.04	5287	385	7.28	6.6	8.02	3214	150	4.67	6.01	5.57	6.51	6.09	5.97	6.22	8.44	8.23	8.62	4.89	4.73	5.03
2014	368	28	7.61	5.11	10.81	6035	329	5.45	4.89	6.05	5706	430	7.54	6.86	8.25	3306	163	4.93	6.07	5.59	6.55	6.08	5.95	6.21	8.43	8.28	8.6	4.92	4.77	5.07
2015	390	32	8.21	5.68	11.39	6416	353	5.5	4.96	6.09	6144	483	7.86	7.2	8.56	3473	174	5.01	6.19	5.7	6.75	6.07	5.95	6.19	8.47	8.31	8.62	4.92	4.78	5.07
2016	426	33	7.75	5.39	10.7	6875	382	5.56	5.03	6.12	6550	529	8.08	7.43	8.76	3554	188	5.29	6.11	5.65	6.61	6.07	5.95	6.2	8.56	8.41	8.7	5.03	4.86	5.18
2017	464	39	8.41	6.05	11.31	7233	410	5.67	5.15	6.23	7021	614	8.75	8.09	9.43	3576	202	5.65	6.34	5.9	6.82	6.06	5.93	6.19	8.66	8.49	8.83	5.06	4.91	5.21
2018	500	51	10.2	7.69	13.19	7591	454	5.98	5.46	6.54	7433	673	9.05	8.41	9.73	3637	203	5.58	6.54	6.05	7.05	6.14	6.01	6.26	8.73	8.59	8.87	5.1	4.95	5.25
2019	509	53	10.41	7.9	13.4	7740	487	6.29	5.76	6.86	771	718	9.24	8.6	9.91	3627	210	5.79	6.81	6.32	7.36	6.26	6.16	6.38	8.78	8.62	8.93	5.09	4.95	5.24
2020	512	56	10.94	8.37	13.97	7717	502	6.51	5.96	7.08	8073	797	9.87	9.23	10.54	3629	199	5.48	7.04	6.53	7.58	6.39	6.28	6.51	8.97	8.82	9.11	5.17	5.01	5.32
2021	521	57	10.94	8.39	13.94	7569	509	6.72	6.17	7.31	8143	828	10.17	9.52	10.85	3575	195	5.45	6.98	6.44	7.54	6.61	6.47	6.74	9.16	8.99	9.32	5.26	5.1	5.4

## Sheet: I - Deprivation
Year	Least deprived (1-3)					Most deprived (4/5)					Missing			Adjusted least deprivation (1-3)			Adjusted most deprived (4/5)			Adjusted missing
	Number PLWH	Number PLWH with anaemia	Prevalence of anaemia (%)	L95%CI	U95%CI	Number PLWH	Number PLWH with anaemia	Prevalence of anaemia (%)	L95%CI	U95%CI	Number PLWH	Number PLWH with anaemia	Prevalence of anaemia (%)	Prevalence of anaemia (%)	L95%CI	U95%CI	Prevalence of anaemia (%)	L95%CI	U95%CI	Prevalence of anaemia (%)	L95%CI	U95%CI
2002	1094	26	2.38	1.56	3.46	1942	58	2.99	2.28	3.84	181	41	22.65	3.96	3.73	4.2	4.7	4.52	4.89	12.5	11.38	13.76
2003	1369	40	2.92	2.1	3.96	2468	73	2.96	2.33	3.7	207	42	20.29	4.09	3.89	4.29	4.87	4.71	5.05	12.3	11.07	13.46
2004	1679	54	3.22	2.43	4.18	3059	94	3.07	2.49	3.75	251	51	20.32	4.23	4.04	4.43	5.1	4.95	5.26	12.57	11.53	13.59
2005	1995	73	3.66	2.88	4.58	3644	137	3.76	3.17	4.43	285	39	13.68	4.4	4.23	4.58	5.42	5.27	5.58	12.96	12	14
2006	2302	104	4.52	3.71	5.44	4361	200	4.59	3.98	5.25	278	11	3.96	4.57	4.41	4.73	5.76	5.62	5.89	12.55	11.52	13.64
2007	2651	120	4.53	3.77	5.39	5043	242	4.8	4.23	5.43	301	11	3.65	4.76	4.6	4.91	6.01	5.87	6.14	12.92	11.96	13.93
2008	2967	130	4.38	3.67	5.18	5684	295	5.19	4.63	5.8	350	15	4.29	4.9	4.76	5.06	6.24	6.12	6.38	14.01	13.08	14.96
2009	3359	148	4.41	3.74	5.16	6343	350	5.52	4.97	6.11	380	17	4.47	5.03	4.88	5.17	6.49	6.37	6.61	14.07	13.13	14.96
2010	3754	166	4.42	3.79	5.13	7058	411	5.82	5.29	6.4	414	20	4.83	5.1	4.97	5.23	6.6	6.48	6.72	14.72	13.8	15.67
2011	4163	192	4.61	4	5.29	7677	460	5.99	5.47	6.55	428	26	6.07	5.23	5.1	5.37	6.81	6.69	6.92	14.91	13.93	15.89
2012	4594	210	4.57	3.99	5.22	8365	517	6.18	5.67	6.72	454	26	5.73	5.32	5.19	5.44	6.91	6.8	7.02	15.11	14.15	16.11
2013	4953	232	4.68	4.11	5.31	9110	607	6.66	6.16	7.19	447	30	6.71	5.34	5.22	5.48	6.96	6.86	7.08	15.52	1457	16.43
2014	5286	256	4.84	4.28	5.46	9684	664	6.86	6.36	7.38	445	30	6.74	5.41	5.29	5.53	7.02	6.91	7.13	15.15	14.15	16.21
2015	5663	292	5.16	4.59	5.76	10311	719	6.97	6.49	7.48	449	31	6.9	5.38	5.26	5.5	7.1	6.99	7.2	15.11	14.18	16.17
2016	6069	331	5.45	4.9	6.06	10884	771	7.08	6.61	7.58	452	30	6.64	5.47	5.35	5.58	7.16	7.05	7.26	15.72	14.82	16.76
2017	6389	367	5.74	5.19	6.34	11468	868	7.57	7.09	8.07	437	30	6.86	5.57	5.45	5.69	7.24	7.13	7.33	16.16	15.17	17.17
2018	6758	414	6.13	5.57	6.72	11972	937	7.83	7.35	8.32	431	30	6.96	5.68	5.56	5.79	7.35	7.25	7.46	16.18	15.13	17.28
2019	6997	443	6.33	5.77	6.93	12226	997	8.15	7.68	8.65	424	28	6.6	5.8	5.68	5.92	7.45	7.35	7.55	16.32	15.34	17.35
2020	7104	463	6.52	5.95	7.12	12384	1059	8.55	8.06	9.06	443	32	7.22	5.95	5.83	6.08	7.61	7.51	7.71	16.98	15.93	18.04
2021	6995	443	6.33	5.77	6.93	12243	1007	8.23	7.74	8.73	570	139	24.39	6.04	5.92	6.16	7.67	7.56	7.78	19.03	18.06	20.03

## Sheet: J - Age and Sex
	Adjusted male <50			Adjusted male >=50			Adjusted female <50			Adjusted female >=50
Year	Prevalence of anaemia (%)	L95%CI	U95%CI	Prevalence of anaemia (%)	L95%CI	U95%CI	Prevalence of anaemia (%)	L95%CI	U95%CI	Prevalence of anaemia (%)	L95%CI	U95%CI
2002	2.49	2.44	2.55	4.91	4.65	5.18	9.58	9.27	9.91	21.42	19.52	23.3
2003	2.49	2.44	2.54	4.93	4.7	5.16	9.34	9.08	9.6	20.85	19.32	22.56
2004	2.55	2.5	2.6	5.04	4.82	5.27	9.53	9.3	9.77	20.16	18.76	21.54
2005	2.63	2.59	2.68	5.16	4.97	5.38	9.78	9.57	9.98	20.26	19.01	21.57
2006	2.68	2.64	2.72	5.12	4.96	5.28	9.99	9.82	10.19	19.59	18.72	20.55
2007	2.78	2.74	2.82	5.27	5.11	5.43	10.29	10.14	10.45	19.88	18.99	20.75
2008	2.87	2.84	2.91	5.44	5.29	5.58	10.74	10.59	10.9	20.1	19.32	20.91
2009	2.97	2.93	3.01	5.6	5.48	5.74	10.99	10.84	11.14	20.74	20.03	21.46
2010	3.05	3.01	3.09	5.74	5.6	5.87	11.25	11.09	11.4	20.86	20.18	21.6
2011	3.1	3.06	3.14	5.87	5.74	6	11.43	11.28	11.56	21.19	20.54	21.9
2012	3.14	3.11	3.17	5.97	5.85	6.1	11.6	11.47	11.73	20.97	20.399	21.55
2013	3.16	3.13	3.2	5.96	5.85	6.08	11.66	11.53	11.79	21.17	20.65	21.72
2014	3.19	3.16	3.23	6.01	5.91	6.12	11.73	11.59	11.86	21.1	20.62	21.61
2015	3.19	3.16	3.22	6.02	5.92	6.12	11.81	11.67	11.95	20.95	20.52	21.36
2016	3.2	3.18	3.23	6.08	5.99	6.18	11.89	11.76	12.01	21	20.6	21.39
2017	3.24	3.21	3.27	6.14	6.04	6.23	11.98	11.84	12.11	21.26	20.86	21.64
2018	3.26	3.23	3.28	6.24	6.15	6.33	12.04	11.92	12.16	21.61	21.24	21.98
2019	3.28	3.25	3.3	6.28	6.2	6.37	12.11	11.98	12.23	21.63	21.27	21.97
2020	3.31	3.28	3.33	6.35	6.26	6.43	12.2	12.08	12.33	21.95	21.6	22.27
2021	3.34	3.31	3.7	6.53	6.43	6.62	12.35	12.21	12.48	22.39	22.01	22.77

## Sheet: K - Regression coefficent
Outcome		Unadjusted Regression Coefficient	L95% CI	U95% CI	p-value	Adjusted Regression Coefficent	L95% CI	U95% CI	p-value
Primary Outcome		0.224	0.213	0.234	<0.001	0.123	0.107	0.139	<0.001
Age	<50	0.183	0.174	0.192	<0.001	0.0882	0.0637	0.113	<0.001
	>=50	0.308	0.274	0.342	<0.001	0.159	0.15	0.169	<0.001
Sex	Males	0.118	0.107	0.129	<0.001	0.0706	0.0662	0.075	<0.001
	Females	0.441	0.388	0.494	<0.001	0.224	0.209	0.239	<0.001
Smoking	Current/ex-smoker	0.295	0.266	0.324	<0.001	0.0292	0.0194	0.0391	<0.001
	Never smoked	0.206	0.179	0.233	<0.001	0.0575	0.0474	0.0678	<0.001
Ethnicity	White	0.131	0.108	0.153	<0.001	0.0676	0.0618	0.0735	<0.001
	Black	0.337	0.293	0.382	<0.001	0.137	0.126	0.147	<0.001
	Others	0.216	0.16	0.273	<0.001	0.0323	0.0241	0.0405	<0.001
BMI	Normal weight	0.131	0.115	0.147	<0.001	0.0596	0.0482	0.071	<0.001
	Overweight/obese	0.352	0.336	0.368	<0.001	0.125	0.104	0.146	<0.001
	Underweight	0.00237	0.00154	0.00321	<0.001	0.0521	0.0315	0.0727	<0.001
Deprivation	Least deprived	0.184	0.156	0.212	<0.001	0.101	0.0915	0.111	<0.001
	Most deprived	0.3	0.276	0.324	<0.001	0.15	0.129	0.171	<0.001

[truncated: 1 more sheets: L - Unadjusted graphs]
